# Supplementary material for: Treatment-Related Adverse Events of Combination EGFR Tyrosine Kinase Inhibitor and Immune Checkpoint Inhibitor in EGFR-Mutant Advanced Non-Small Cell Lung Cancer: A Systematic Review and Meta-Analysis
Source: Cancers (Basel). 2022 Apr 26;14(9):2157. doi: 10.3390/cancers14092157 (PMC9102470; doi:10.3390/cancers14092157)
Supplement: Supplementary file 1 [file cancers-14-02157-s001.zip]

Archive with 3 entries (2 files):
- Supplementary materials/
- Supplementary materials/PRISMA checklist.pdf
- Supplementary materials/Supplementary Tables&Figures.pdf
